# Supplementary material for: Effect of Selected Antidepressants on Placental Homeostasis of Serotonin: Maternal and Fetal Perspectives
Source: Pharmaceutics. 2021 Aug 20;13(8):1306. doi: 10.3390/pharmaceutics13081306 (PMC8397948; doi:10.3390/pharmaceutics13081306)
Supplement: Supplementary file 1 [file pharmaceutics-13-01306-s001.zip]

Archive with 1 entries (1 files):
- pharmaceutics-1318913-supplementary.pdf
